# Supplementary material for: Protein Tyrosine Phosphatase-1B Inhibition Disrupts IL13Rα2-Promoted Invasion and Metastasis in Cancer Cells
Source: Cancers (Basel). 2020 Feb 21;12(2):500. doi: 10.3390/cancers12020500 (PMC7072372; doi:10.3390/cancers12020500)
Supplement: Supplementary file 1 [file cancers-12-00500-s001.zip]

Archive with 3 entries (2 files):
- suppl-final/
- suppl-final/cancers-726732-suppl-final.docx
- suppl-final/western blot figures.pdf
